# Supplementary material for: A hypothalamic dopamine locus for psychostimulant-induced hyperlocomotion in mice
Source: Nat Commun. 2022 Oct 8;13:5944. doi: 10.1038/s41467-022-33584-3 (PMC9547883; doi:10.1038/s41467-022-33584-3)
Supplement: Supplementary file 6 — Source Data [file 41467_2022_33584_MOESM6_ESM.xlsx]

## Sheet: Fig.4b
DAY, CT: 06.00-11.00							NIGHT, CT: 18.00-23.00
D1 dependent activation cells		frequency						D1 dependent activation cells		frequency
	BL	CNO	D1 block+CNO	D2 block+CNO				BL	CNO	D1 block+CNO	D2 block+CNO
	3	23						1	5	2
	3	18						3	15	3
	4	12						2	4	2
	4	30	21					3	13	4
	4	26	15					5	17	6
	8	18	9					4	14		24
	7	30	11					4	22		13
	5	24		18				1	7		9
	2	14		13
	6	10		11
	7	26		18
	%							%
	100	766.667						100	500	200
	100	600						100	500	100
	100	300						100	200	100
	100	750	525					100	433.333	133.333
	100	650	375					100	340	120
	100	225	112.5					100	350		600
	100	428.571	157.143					100	550		325
	100	480		360				100	700		900
	100	700		650
	100	166.667		183.333
	100	371.429		257.143

## Sheet: Fig.4c
DAY, CT: 06.00-11.00						NIGHT, CT: 18.00-23.00
D2 dependent inhibition cells		frequency				D2 dependent inhibition cells		frequency
	BL	CNO	D1 block+CNO	D2 block+CNO			BL	CNO	D1 block+CNO	D2 block+CNO
	43	28					41	31	22
	33	22					68	53	48
	40	32					52	6	13
	46	30	30				121	117	71
	38	33	24				39	31	25
	48	39	19				41	31	24
	38	34	31				29	15	9
	44	22		15			46	8	1
	58	43		16			48	10	2
	49	33		24			24	5	5
	76	61		66			12	1	20
	121	97		45			2	1		3
	58	43		15			19	14		16
	137	124		111			34	15		37
							18	3		8
							7	4		11
							127	76		88
							48	43		45
	%						%
	100	65.1163					100	75.6098	53.6585
	100	66.6667					100	77.9412	70.5882
	100	80					100	11.5385	25
	100	65.2174	65.2174				100	96.6942	58.6777
	100	86.8421	63.1579				100	79.4872	64.1026
	100	81.25	39.5833				100	75.6098	58.5366
	100	89.4737	81.5789				100	51.7241	31.0345
	100	50		34.0909			100	17.3913	2.17391
	100	74.1379		27.5862			100	20.8333	4.16667
	100	67.3469		48.9796			100	20.8333	20.8333
	100	80.2632		86.8421			100	8.33333	166.667
	100	80.1653		37.1901			100	50		150
	100	74.1379		25.8621			100	73.6842		84.2105
	100	90.5109		81.0219			100	44.1176		108.824
							100	16.6667		44.4444
							100	57.1429		157.143
							100	59.8425		69.2913
							100	89.5833		93.75

## Sheet: Fig.4d
DAY, CT: 06.00-11.00
D2 dependent activation cells		frequency
	BL	CNO	D1 block+CNO	D2 block+CNO
	42	57
	14	26
	9	14	18
	10	13	20
	26	31	38
	30	50	48
	24	27		18
	50	58		39
	40	68		39
	22	40		26
	23	40		26
	69	85		53
	148	159		148
	12	20		26
	94	119		81
	54	57		51
	50	60		17
	138	141		75
	79	107		122
	8	16		3
	7	17		5
	%
	100	135.714
	100	185.714
	100	155.556	200
	100	130	200
	100	119.231	146.154
	100	166.667	160
	100	112.5		75
	100	116		78
	100	170		97.5
	100	181.818		118.182
	100	173.913		113.043
	100	123.188		76.8116
	100	107.432		100
	100	166.667		216.667
	100	126.596		86.1702
	100	105.556		94.4444
	100	120		34
	100	102.174		54.3478
	100	135.443		154.43
	100	200		37.5
	100	242.857		71.4286

## Sheet: Fig.4e
	DAY, CT: 06.00-11.00					NIGHT, CT: 18.00-23.00
		Number	%				Number	%
	Total cell number	82	100			Total cell number	64	100
	Responded cells	61	74.3902			Responded cells	56	87.5
			from responding cells	from all cells				from responding cells	from all cells
	D2 dependent activation cells	26	42.623	31.7073		D2 dependent activation cells	11	19.6429	17.1875
	D2 dependent inhibition cells	18	29.5082	21.9512		D2 dependent inhibition cells	34	60.7143	53.125
	D1 dependent activation cells	16	26.2295	19.5122		D1 dependent activation cells	11	19.6429	17.1875
	Non responding	22		26.8293		Non responding	9		14.0625

## Sheet: Fig.4f
DAY, CT 09:00					NIGHT, CT: 21:00
	Bregma	P-TH, intensity				Bregma	P-TH, intensity
female 1	- 0.2	336.229			female 3	- 0.2	775.249
	- 0.6	398.084				- 0.6	1024.92
	- 0.9	300.182				- 0.9	768.849
Average		344.832			Average		856.339
female 2	- 0.2	292.915			female 4	- 0.2	537.061
	- 0.6	501.682				- 0.6	401.549
	- 0.9	483.637				- 0.9	569.761
Average		426.078			Average		502.79
male 1	- 0.2	302.012			male 3	- 0.2	522.239
	- 0.6	420.731				- 0.6	385.73
	- 0.9	304.179				- 0.9	765.514
Average		342.307			Average		557.828
male 2	- 0.2	486.739			male 4	- 0.2	1287.71
	- 0.6	547.987				- 0.6	496.255
	- 0.9	378.202				- 0.9	940.924
Average		470.976			Average		908.295
					male 5	- 0.2	954.074
						- 0.6	614.733
						- 0.9	719.32
					Average		762.709

## Sheet: Fig.5a
Distance mooved Gq, m
			Water								CNO
Day	31714.1	21918.7	19570.3	18885	22206.1	15388.4	11279.6		24162.2	15194.3	14999.5	11869.6	22581.6	16253.6	9326.32
Night	38601.1	18726	21326.2	18618.8	43378.3	30957.1	58570.3		53649.5	28385.1	28161.3	30306.2	55848.6	35225.3	68794.9
Walking duration
			Water								CNO
Day	0.376672	0.376914	1.71729	1.13822	0.376672	2.43667	1.31719		0.33958	0.198277	1.9205	1.19642	0.33958	2.15389	1.22996
Night	0.808589	0.365494	2.61473	2.37414	1.08154	4.95893	2.80487		0.93352	0.620617	2.89387	2.90606	1.9749	7.21907	4.03334
Wheel running counts
			Water								CNO
Day	190	1	266	6504	1190	753.667			99.6667	8	292.333	6995.67	1234	538.667
Night	357.667	57.3333	16223.7	6426.67	8149	15124			576	18	18477	9680.33	11184.7	17695
Activity, %
			Water								CNO
Day	1.95623	0.707195	0.64683	5.04823	6.9561	6.59618	4.65926	1.09408	0.339039	0.356141	2.08323	4.75897	6.35519	3.17377
Night	2.06961	0.500684	0.519484	4.9524	16.3526	23.1683	43.3358	2.54965	0.859025	1.24918	7.45386	21.8732	29.9578	53.3166

## Sheet: Fig.5b
Distance mooved Gi, m
			Water								CNO					pvalues
Day	15606.4	14133	7486.69	18528.5	20007.8	18035.5	16146.6		14105	10079.9	5892.94	15075.8	9907.11	15104.5	10285.9	0.0049185
Night	45925.6	37854.2	33821.8	37791.7	48492.4	42365.7	37189.2		46588.1	31138	30984.9	43775.4	34025.1	37534.4	32625.3	0.0805671
Walking duration
			Water								CNO
Day	2.96796	2.02287	2.26213	1.87186	1.2942	2.53574	0.515371		2.3765	1.43509	1.7731	1.40324	1.19426	0.902777	0.422593	0.013599
Night	2.76296	2.77111	3.52954	2.86518	3.21679	2.67778	2.09123		2.51972	2.9925	2.50333	2.51703	2.04065	2.66621	1.48565	0.0285419
Wheel running counts
			Water								CNO
Day	291.5	1089.5	1330.5	946	533.333	494.5	608.333		272.5	336	393	315.5	540	323.5	212	0.0127926
Night	3743	7355.5	8147.5	5531	11376.3	15033.7	14051.3		3252	5798	5945	3924.5	9586.5	11209	10274	0.00164298
Activity, %
			Water								CNO
Day	1.71842	2.5386	3.43497	2.43324	2.52327	2.65605	2.39391		1.23686	0.857802	2.19615	1.85498	2.13985	1.64993	1.04946	0.00105351
Night	6.46946	9.97455	13.3301	13.8476	16.9572	31.5862	36.058		6.34245	7.54088	9.38492	10.2058	13.5524	24.3701	19.354	0.0200942

## Sheet: Fig.5c
PeVN activation
1.38984	1.51581	1.3205	1.62772	1.28748	1.13787	1.17457
PeVN activation LS inhibition
1.09831	0.952662	1.02115	1.15837	1.15696
LS inhibition
0.889735	0.729011	0.611506	0.837495	0.634609	0.765835

## Sheet: Fig.6c
Distance mooved, m
			Water									AMP									CNO+AMP
Day	15606.4	14133	7486.69	18528.5	20007.8	18035.5	16146.6		19602.9	30066.7	21789.9	14735.3	25129.8	41365.6	20343		13501.1	19585.5	12599	14285.8	18475.3	26922.2	9858
Night	45925.6	37854.2	33821.8	37791.7	48492.4	42365.7	37189.2		39638.4	45381	38450.2	45587.3	60120.3	51848.2	45817.1		42437.4	48314.1	39107.1	45463.1	56120.7	56441.9	45331
Walking duration
			Water									AMP									CNO+AMP
Day	2.96796	2.02287	2.26213	1.87186	1.2942	2.53574	0.515371		3.5383	3.62198	2.88324	2.17991	1.97287	3.86648	0.97862		3.20852	2.15926	1.65982	1.55556	0.840649	1.88898	0.673529
Night	2.76296	2.77111	3.52954	2.86518	3.21679	2.67778	2.09123		3.6845	4.42778	3.95805	3.25852	3.90953	5.39093	4.30157		4.43065	4.69787	4.10722	3.28046	4.40926	4.41055	3.68037
Wheel running counts
			Water									AMP									CNO+AMP
Day	291.5	1089.5	1330.5	946	533.333	494.5	608.333		534.5	1395	2692	1884.5	609.5	563.5	1122		415	1271	2265.5	872	251	372	372.5
Night	3743	7355.5	8147.5	5531	11376.3	15033.7	14051.3		6311.5	10246.5	12497	10149	15921.5	18093.5	21064		7216	14125.5	15978	11541	18375.5	19261.5	22095.5
Activity, %
			Water									AMP									CNO+AMP
Day	1.71842	2.5386	3.43497	2.43324	2.52327	2.65605	2.39391		1.53662	2.87633	7.8149	2.70884	2.52984	3.33459	3.96516		1.32045	1.70841	4.86189	2.15003	1.51089	2.64	2.24734
Night	6.46946	9.97455	13.3301	13.8476	16.9572	31.5862	36.058		7.2472	12.5953	18.4336	15.9629	16.9487	35.3827	46.1859		8.61472	15.8859	23.6202	16.7769	20.5123	46.1575	55.0104

## Sheet: Suppl. Fig.2e
CT:09:00	CT:21:00
1842.2	1640.8
1403.5	2122.5
1648.2	1710.3
1016.6	1942
1186.5	1559.8
1982.3	1268.3
2046.7	1654
1561.6	2030.8
1974.5	1646.5
1997.5	1638.2
2719.4	2083.3
2125.4	1579.5
1564.1	1725.9
1530.5	1943.8
1882.6	2220.6
1824.4	1526.9
1967	1322.5
1977.6	1141.7
1880.6	1080.5
2408.6	1153.7
2206.3	1231.2
1601.9	1368.3
1334.1	1292.3
1930.6	1119.8
1442.8	2312
1953.9	1590.4
1767.3	1502.1
1733.4	1852
1670.7	1681.2
1840.7	1695.8
1765.4	1391.6
1706.1	1793.3
1544	1340.7
1770.2	1298.3
1528.7	1383.3
1702	1417.1
1815.1	1514
1117.9	2024.7
972.6	2293.1
1363.7	2207.5
1510.5	2498.8
1958.8	2444.6
2237.5	2414.5
2198.7	2075.7
2795.8	1945
1692.6	2963.6
1578.8	3023.5
1425.6	2241.7
2131.9	1927.2
2150.4	1943.3
1794.8	1916.9
1539.6	2102.5
1521.9	2487.8
1630.2	1692.4
1829	1723.3
1855.6	2050.1
1620.9	2962.2
1592	3733
1780.2	2996.5
1608.4	3334.2
1635.1	3034.6
1693.4	2748.9
1734.1	2692.9
1912.4	2928.8
1770.4	3338.6
1766.5	2401.8
1596.9	2030.6
1537.3	2228.4
1586.4	2290.9
1844.6	2582.4
1741.5	3569.5
1406.2	3247.5
1257.5	3901.3
1557	3303.8
1422.2	3368.4
1354.9	3300
1392.6	2590.8
1546.2	3097.8
2465.7	2835.7
2195.4	3220.4
1740.4	2727.1
2284.3	2981.8
2823	2817.2
2398.8	2480.4
2801.3	1211.6
1952.5	1844.7
1647.5	2711
1652	2781.7
1591.5	2679.8
1627.3	2561.5
1649.2	2530.8
1613.3	2573.8
1649.4	3574.6
1336.7	2771.8
2253.8	3875.8
1916	3072.5
2028.3	2471.3
1405.1	2738.7
1271.8	2163.4
1458.7	1880.4
1863.5	2072.7
1136	2872.5
1152.6	2111.5
1105.4	2275.2
1132	2261
1445.9	2466.4
1378.9	1938.2
1212.4	1941
1050.3	1659.5
1153.6	1856.4
1253.4	1959.2
1530.8	3478.6
1482.8	1869.4
1587.1	2252.3
1600.4	2134.3
1428.7	2282.6
1489.4	1782.7
1600.7	1772.2
1809.4	2409.4
1602.9	1962.4
1858.1	1413.2
1597.7	1561.9
1809.3	1530.8
1582.3	1690.6
2894.8	1755.8
3564.3	1673.2
2564.6	1983.4
1968.7	2099.7
1901	2144.6
1885.6	1857.3
2157.4	1743.1
1705.9	3612.4
1727.1	2104.1
1749	1614.1
1624.6	2083.9
1835.2	1977.7
1946.3	1797.7
1673.1	1785.5
1531.3	1678.8
1358.9	1779.8
1624.2	1567.5
1580.8	2355.4
1467.2	2079.6
1770.1	2164.4
2048	2454.7
1746.1	1947.3
1656.5	1901.5
2884.7	1908.9
1276.3	1751.3
1481	2415.5
1149.2	1870.5
1164.9	1860.8
1636.1	1608.1
1587.1	1709.7
1544.6	1465.7
1474.4	1578.8
1493.9	1610.1
1584.3	1603.6
1373.2	1842.7
1395.2	1765.9
1128.8	1841.1
1235.8	1756.2
1126.7	2417.5
1526.6	2235.5
1651.2	2356.4
1677.3	2675.3
1739.7	2356.3
1590.7	2206.4
1411.3	2016.4
1287.3	2155.1
1268.2	1988.5
1127.8	2402.4
942	2358
1321	2268.8
1295.7	2826.7
1147.2	2485.8
1405.5	2333.4
1140.7	2135.6
915.2	2057.1
1028.6	2015.6
870.7	2116.9
1318.1	2322.9
1095.3	2209.6
1143.5	2705.4
933.2	2436.6
1264.1	2446.6
1220.6	2436.6
1381	2523
1282.5	2256
1468.4	2132.4
	1930.9
	2170.6
	1982.5
	2120.7
	2015.7
	2229.7
	2531.3
	2361.6
	2188.8
	2222.7
	2103.4
	2353
	2377.2
	2082.6
	2453.1
	2329.3
	2204.6
	2839
	2538.2
	2079.2
	1946.7
	2452.7
	1708.8
	2109.8
	2180.8
	1969.4
	2746.8
	2178.9
	1671.4
	1763.8
	2895.1
	2092.2
	1978.3
	1719.6
	1406
	1560.2
	1361
	1658.6
	1620.5
	2184
	2555.8
	1396.3
	1638
	1869
	1169.5
	2271.5
	1817.7
	1612.5
	1701.1
	1880.1
	1910.7
	1531.9
	1779.2
	1870.6
	1218.8
	2081.5
	1470.7
	1455.7
	1363.3
	1491.2
	1658.5
	1790.4
	1702.4
	1780.6
	1819.1
	1574
	1343.8
	1299.9
	1080.3
	2169.4
	2491.3
	2235.8
	1613.5
	1478.7
	1998.2
	1659.7
	1631.4
	1188.7
	1587.1
	1729.3
	1787.8
	1564
	1536.1
	1760.2
	2262
	1232.8
	1721.1
	1860.8
	1725.4
	1485.5
	1512.2
	1768.2
	1353.4
	1820.5
	1336.8
	913.1
	993.4
	1156
	1530.9
	1509.3
	1263
	1383.8
	1547.8
	1560.9
	1803.9
	1294.1
	1351.5
	1361
	1321.2
	1454.4
	1355.4
	1414.5
	1582
	1605.2
	1721.3
	1286.1
	1965.1
	1953
	1316.2
	1499.3
	1774.7
	2108.5
	1843.3
	1727.6
	1666.5
	1581
	2137.4
	1658.2
	1776.9
	1574.5
	1656.3
	1733
	1798.7
	1990.5
	2259.5
	1651.3
	1831.5
	1513.4
	1433.1
	1586
	1713.7
	1660.8
	2052.8
	1836.6
	1832.8
	1699.1
	1791.5
	1394
	1670.6
	1921
	1712
	1738.8
	1797.1
	1670.1
	1938.2

[truncated: 13 more sheets: Suppl. Fig.2f, Suppl. Fig.2g, Suppl. Fig.5a, Suppl.Fig.5b, Suppl.Fig.5c, Suppl.Fig.5e, Suppl.Fig.5f, Suppl.Fig.5g, Suppl.Fig.6a, Suppl.Fig.6d, Suppl.Fig.7c, Suppl.Fig.7d, Suppl.Fig.7g]
